# Supplementary material for: Phenotyping, genetics, and “-omics” approaches to unravel and introgress enhanced resistance against apple scab (Venturia inaequalis) in apple cultivars (Malus × domestica)
Source: Hortic Res. 2024 Jan 10;11(2):uhae002. doi: 10.1093/hr/uhae002 (PMC10873587; doi:10.1093/hr/uhae002)
Supplement: Web_Material_uhae002 [file web_material_uhae002.zip]

Archive with 9 entries (9 files):
- REVIEWED Supplementary table 1 Major R genes.doc
- REVIEWED Supplementary table 2 QRLs.doc
- REVIEWED Supplementary table 3 List of transgenic apples.doc
- REVIEWED Supplementary table 4 Analysis of differential gene expression.doc
- REVIEWED Supplementary table 5 Transcriptomics processes.doc
- REVIEWED Supplementary table 6 Summary of omics approaches.doc
- REVIEWED Supplementary table 7 Analysis of proteins.doc
- REVIEWED Supplementary table 8 List of metabolites.doc
- REVIEWED Supplementary table 9 Molecular markers.doc
